# Supplementary material for: Unravelling the Structure of the Tetrahedral Metal-Binding Site in METP3 through an Experimental and Computational Approach
Source: Molecules. 2021 Aug 28;26(17):5221. doi: 10.3390/molecules26175221 (PMC8434281; doi:10.3390/molecules26175221)
Supplement: Supplementary file 1 [file molecules-26-05221-s001.zip]

Archive with 1 entries (1 files):
- molecules-1326066-supplementary.pdf
